# Supplementary material for: Ketogenic Diet Exacerbates L-Arginine-Induced Acute Pancreatitis and Reveals the Therapeutic Potential of Butyrate
Source: Nutrients. 2023 Oct 18;15(20):4427. doi: 10.3390/nu15204427 (PMC10609823; doi:10.3390/nu15204427)
Supplement: Supplementary file 1 [file nutrients-15-04427-s001.zip]

Archive with 1 entries (1 files):
- nutrients-2638538-supplementary.pdf
